# Supplementary material for: Role of the multi-drug efflux systems on the baseline susceptibility to ceftazidime/avibactam and ceftolozane/tazobactam in clinical isolates of non-carbapenemase-producing carbapenem-resistant Pseudomonas aeruginosa
Source: Front Pharmacol. 2022 Oct 3;13:1007162. doi: 10.3389/fphar.2022.1007162 (PMC9574371; doi:10.3389/fphar.2022.1007162)
Supplement: Supplementary file 1 [file Table2.XLSX]

## Sheet: Supplementary table 2
Supplementary table 2. Minimum inhibitory contentration (MIC) of aztreonam (ATM) and ciproflozacin (CIP) in Pseudomonas aeruginosa reference strains
Strain ID	ATMd	ATMd + PAβNe	CIPd	CIPd + PAβNe
P. aeruginosa PAO1a	8	4	0.125	0.031
P. aeruginosa PA14b	16	8	0.125	0.0625
P. aeruginosa ATCC 27853c	4	4	0.25	0.0625
aP. aeruginosa PAO1 reference strain from Linares et al. (J Bacteriol, 2005; DOI: 10.1128/JB.187.4.1384-1391.2005)
bP. aeruginosa PA14 reference strain from Liberati et al. (PNAS, 2006; DOI: 10.1073/pnas.0511100103)
cP. aeruginosa ATCC 27853 reference strain from www.atcc.org
dMIC of ATM and CIP were determined through broth microdilution (BMD) test following CLSI guidelines.
ePhenylalanine-arginine β-naphthylamide (PAβN) was added to a concentration of 25 µg/mL
