# Supplementary material for: Role of the multi-drug efflux systems on the baseline susceptibility to ceftazidime/avibactam and ceftolozane/tazobactam in clinical isolates of non-carbapenemase-producing carbapenem-resistant Pseudomonas aeruginosa
Source: Front Pharmacol. 2022 Oct 3;13:1007162. doi: 10.3389/fphar.2022.1007162 (PMC9574371; doi:10.3389/fphar.2022.1007162)
Supplement: Supplementary file 2 [file Table1.XLSX]

## Sheet: Supplementary table 1
Supplementary table 1. Strain ID and data associated to each one of the Non-CP-CRPA clinical isolates.
ID Strain	Hospitala	Source of isolates	Date of isolation	Amikacin 30µgb (AK)	Aztreonam 30µgb (ATM)	Ceftazidime 30µgb (CAZ)	Ciprofloxacin 5µgb (CIP)	Gentamicin 10µgb (CN)	Cefepime 30µgb (FEP)	Imipenem 10µgb (IPM)	Meropenem 10µgb (MEM)	Piperacillin/tazobactam 100/10µgb (TZP)	Multi-drug resistant category	CZAc	CZA + PAβNd	RND categorye (CZA)	C/Tc	C/T + PAβNd	RND categorye (C/T)
SCL-2703	G	Sterile Tisue	2018-12-16	S	I	S	S	S	S	R	S	S	No-MDR	8	8	Non-RND	2	0.5	RND ≥4x
SCL-2713	G	Sterile Tisue	2018-12-23	S	I	S	S	S	S	R	S	S	No-MDR	16	8	RND 2x	1	0.5	RND 2x
SCL-2719	G	Urine	2018-12-13	S	R	R	R	S	R	R	R	R	DTT	8	8	Non-RND	≥128	64	RND 2x
SCL-2779	B	Sterile Tisue	2018-12-20	R	R	R	R	R	R	S	R	I	XDR	≥128	32	RND ≥4x	≥128	16	RND ≥4x
SCL-2781	G	Sterile fluid (not blood)	2019-02-20	R	R	S	R	R	I	R	R	S	XDR	16	32	Non-RND	2	4	Non-RND
SCL-2967	G	Sterile Tisue	2019-01-07	S	S	S	S	S	S	R	S	S	No-MDR	4	4	Non-RND	0.5	0.25	RND 2x
SCL-2991	G	Respiratory tract	2019-01-30	S	S	S	S	S	S	R	S	S	No-MDR	4	4	Non-RND	1	1	Non-RND
SCL-2993	G	Urine	2019-01-23	S	R	S	S	S	R	S	I	S	MDR	16	4	RND ≥4x	1	0.5	RND 2x
SCL-3689	G	Sterile Tisue	2019-03-06	S	S	S	R	S	S	R	S	S	No-MDR	4	1	RND ≥4x	1	0.25	RND ≥4x
SCL-3957	G	Blood	2019-04-06	S	R	S	R	S	R	R	R	S	MDR	8	4	RND 2x	2	1	RND 2x
SCL-4230	G	Urine	2019-04-19	R	R	S	R	R	I	R	R	I	XDR	32	64	Non-RND	2	8	Non-RND
SCL-4608	G	Sterile Tisue	2019-05-16	S	I	I	S	S	S	R	S	S	MDR	4	4	Non-RND	2	1	RND 2x
SCL-4609	G	Respiratory tract	2019-05-14	S	S	S	R	S	S	R	R	S	No-MDR	4	4	Non-RND	0.5	0.5	Non-RND
SCL-4626	G	Sterile Tisue	2019-04-21	S	R	S	S	S	S	R	R	S	No-MDR	8	4	RND 2x	0.5	0.25	RND 2x
SCL-4628	G	Sterile Tisue	2019-04-30	S	R	S	R	S	R	R	R	S	MDR	8	4	RND 2x	2	1	RND 2x
SCL-4675	E	Blood	2019-06-24	R	R	R	R	R	S	R	R	S	XDR	32	32	Non-RND	2	4	Non-RND
SCL-4684	E	Sterile Tisue	2019-06-19	S	R	I	I	S	S	R	R	R	XDR	8	8	Non-RND	2	1	RND 2x
SCL-4686	B	Blood	2019-07-12	S	R	I	R	R	I	R	R	R	DTT	16	16	Non-RND	2	4	Non-RND
SCL-4687	B	Sterile fluid (not blood)	2019-07-12	R	R	I	R	R	I	R	R	R	DTT	16	8	RND 2x	2	1	RND 2x
SCL-4689	B	Sterile fluid (not blood)	2019-07-12	R	R	R	R	R	I	R	R	R	DTT	16	8	RND 2x	2	1	RND 2x
SCL-4690	B	Sterile Tisue	2019-07-12	S	R	R	R	S	R	R	R	I	DTT	16	16	Non-RND	2	4	Non-RND
SCL-4863	E	Blood	2019-06-30	R	R	R	R	R	R	S	R	R	XDR	32	32	Non-RND	2	4	Non-RND
SCL-4870	E	Sterile Tisue	2019-07-17	S	I	S	R	S	S	R	R	S	MDR	8	32	Non-RND	2	4	Non-RND
SCL-4873	E	Sterile Tisue	2019-07-26	R	I	S	R	R	S	R	R	S	MDR	8	16	Non-RND	0.5	1	Non-RND
SCL-4883	G	Respiratory tract	2019-08-05	I	R	R	S	I	I	I	S	I	XDR	8	8	Non-RND	4	4	Non-RND
SCL-4884	G	Sterile Tisue	2019-08-07	S	S	S	S	S	S	R	S	S	No-MDR	2	2	Non-RND	0.5	0.25	RND 2x
SCL-4888	G	Sterile Tisue	2019-08-08	S	S	S	S	S	S	R	S	S	No-MDR	2	2	Non-RND	0.5	0.25	RND 2x
SCL-4891	G	Sterile Tisue	2019-08-12	R	S	S	R	R	S	R	I	S	MDR	4	2	RND 2x	2	1	RND 2x
SCL-4898	E	Blood	2019-08-12	R	R	R	R	R	R	R	R	I	DTT	64	64	Non-RND	8	8	Non-RND
SCL-4904	E	Sterile Tisue	2019-08-08	S	I	S	R	S	I	R	R	I	XDR	16	16	Non-RND	2	2	Non-RND
SCL-4914	L	Blood	2019-08-17	S	S	S	S	S	S	R	I	S	No-MDR	4	2	RND 2x	1	0.25	RND ≥4x
SCL-5033	G	Respiratory tract	2019-09-18	S	S	S	R	R	S	R	R	R	MDR	4	4	Non-RND	0.5	0.5	Non-RND
SCL-5038	B	Respiratory tract	2019-09-17	R	R	R	R	R	R	R	R	R	DTT	≥128	64	RND 2x	≥128	32	RND ≥4x
SCL-5070	E	Sterile fluid (not blood)	2019-08-30	S	I	R	S	S	I	R	R	I	MDR	8	8	Non-RND	2	1	RND 2x
SCL-5077	E	Blood	2019-08-09	R	R	S	R	R	I	R	R	S	XDR	32	32	Non-RND	4	4	Non-RND
SCL-5087	A	Blood	2019-09-26	R	I	S	S	I	S	R	R	S	MDR	8	8	Non-RND	1	1	Non-RND
SCL-5095	G	Sterile Tisue	2019-10-18	S	R	S	R	S	R	R	R	S	MDR	8	4	RND 2x	2	0.5	RND ≥4x
SCL-5160	C	Blood	2019-11-18	S	S	S	S	S	S	R	S	S	No-MDR	4	2	RND 2x	1	0.25	RND ≥4x
SCL-5171	G	Sterile Tisue	2019-11-28	S	S	S	R	R	S	R	I	R	MDR	4	4	Non-RND	1	0.5	RND 2x
SCL-5173	G	Sterile fluid (not blood)	2019-11-22	S	R	R	R	S	R	R	R	I	DTT	32	64	Non-RND	4	8	Non-RND
SCL-5174	G	Respiratory tract	2019-11-22	I	S	S	R	R	S	R	R	R	MDR	4	4	Non-RND	0.5	0.5	Non-RND
SCL-5186	K	Sterile fluid (not blood)	2019-12-21	S	S	R	S	S	S	R	I	I	MDR	16	2	RND ≥4x	8	0.5	RND ≥4x
SCL-5705	G	Sterile fluid (not blood)	2019-12-10	S	S	S	S	S	S	R	I	S	No-MDR	4	2	RND 2x	1	0.5	RND 2x
SCL-5750	E	Blood	2019-11-05	R	R	R	R	R	R	R	R	I	DTT	32	64	Non-RND	4	8	Non-RND
SCL-5815	C	Sterile Tisue	2020-01-03	S	R	R	S	S	I	R	R	I	MDR	4	4	Non-RND	2	1	RND 2x
SCL-5930	G	Blood	2020-01-21	S	S	S	S	S	S	I	S	S	No-MDR	4	2	RND 2x	0.5	0.5	Non-RND
SCL-5936	G	Sterile Tisue	2020-01-18	S	I	S	R	R	S	R	R	S	MDR	4	4	Non-RND	0.5	0.5	Non-RND
SCL-5937	G	Sterile Tisue	2020-01-16	S	I	S	R	R	S	R	R	S	MDR	4	4	Non-RND	0.5	0.5	Non-RND
SCL-6079	H	Blood	2020-01-07	S	R	R	R	R	I	R	S	I	XDR	2	2	Non-RND	1	1	Non-RND
SCL-6111	J	Blood	2020-01-18	S	S	S	S	S	S	R	I	S	No-MDR	4	4	Non-RND	0.5	0.5	Non-RND
SCL-6295	G	Sterile Tisue	2020-01-24	S	S	S	R	R	S	R	I	S	MDR	2	4	Non-RND	0.5	0.5	Non-RND
SCL-6302	G	Sterile Tisue	2020-01-24	S	R	R	R	S	R	S	R	S	MDR	≥128	≥128	Non-RND	≥128	≥128	Non-RND
SCL-6407	B	Respiratory tract	2020-02-14	R	R	R	R	R	R	R	R	I	DTT	8	4	RND 2x	1	0.5	RND 2x
SCL-6408	B	Sterile Tisue	2020-02-15	S	I	I	I	S	S	R	R	I	XDR	8	8	Non-RND	2	2	Non-RND
SCL-6409	B	Urine	2020-02-16	I	R	S	R	R	R	R	R	R	XDR	8	4	RND 2x	2	1	RND 2x
SCL-6410	B	Respiratory tract	2020-02-14	S	S	S	S	S	S	R	I	S	XDR	≥128	64	RND 2x	≥128	≥128	Non-RND
SCL-6412	B	Respiratory tract	2020-02-15	S	R	R	S	S	R	R	R	R	MDR	16	Non-Determined	Non-Determined	2	Non-Determined	Non-Determined
SCL-6420	B	Sterile Tisue	2020-02-16	R	R	I	R	R	R	R	R	R	DTT	16	8	RND 2x	2	1	RND 2x
SCL-6421	B	Urine	2020-02-17	S	R	S	I	S	S	R	R	S	MDR	4	4	Non-RND	1	0.5	RND 2x
SCL-6422	B	Sterile Tisue	2020-02-18	S	R	R	S	S	R	R	R	R	MDR	32	32	Non-RND	8	4	RND 2x
SCL-6423	B	Sterile Tisue	2020-02-19	S	S	I	S	S	S	R	I	S	No-MDR	8	32	Non-RND	1	2	Non-RND
SCL-6424	B	Respiratory tract	2020-02-20	S	R	I	R	S	R	R	R	I	DTT	32	16	RND 2x	2	2	Non-RND
SCL-6427	B	Sterile Tisue	2020-02-21	R	R	R	I	R	R	R	R	R	DTT	32	8	RND ≥4x	64	0.5	RND ≥4x
SCL-6428	B	Sterile fluid (not blood)	2020-02-22	S	R	S	R	I	I	R	R	S	XDR	16	8	RND 2x	2	0.5	RND ≥4x
SCL-6429	B	Sterile Tisue	2020-02-23	R	R	I	R	R	R	R	R	R	DTT	16	4	RND ≥4x	2	1	RND 2x
SCL-6610	E	Blood	2020-02-21	S	I	I	S	S	S	R	S	S	MDR	2	2	Non-RND	1	1	Non-RND
SCL-6705	G	Blood	2020-02-15	S	R	R	R	S	I	R	R	I	DTT	32	64	Non-RND	8	8	Non-RND
SCL-6706	G	Blood	2020-02-17	S	R	R	R	I	R	R	R	I	DTT	32	64	Non-RND	8	8	Non-RND
SCL-7018	G	Sterile Tisue	2020-02-28	S	R	S	S	S	S	R	R	S	No-MDR	8	8	Non-RND	1	0.5	RND 2x
SCL-7020	G	Sterile Tisue	2020-02-22	S	R	S	S	S	S	R	R	S	No-MDR	8	8	Non-RND	1	0.5	RND 2x
SCL-7030	D	Sterile fluid (not blood)	2020-01-29	R	I	S	R	R	R	R	R	R	XDR	8	8	Non-RND	1	1	Non-RND
SCL-7031	D	Sterile Tisue	2020-01-26	R	R	S	R	R	R	R	R	R	XDR	8	8	Non-RND	1	1	Non-RND
SCL-7036	D	Sterile Tisue	2020-02-28	R	R	S	R	S	R	R	R	R	XDR	8	4	RND 2x	1	1	Non-RND
SCL-7040	D	Blood	2019-11-25	S	R	S	R	I	R	R	R	R	XDR	32	Non-Determined	Non-Determined	4	Non-Determined	Non-Determined
SCL-7051	A	Sterile fluid (not blood)	2020-01-24	S	I	I	I	S	S	R	R	I	XDR	8	8	Non-RND	2	1	RND 2x
SCL-7518	G	Sterile Tisue	2020-03-24	S	I	S	S	S	S	R	R	S	No-MDR	8	8	Non-RND	0.5	1	Non-RND
SCL-7729	E	Sterile fluid (not blood)	2020-04-09	S	S	S	S	S	S	R	S	S	No-MDR	4	4	Non-RND	1	0.5	RND 2x
SCL-7738	E	Blood	2020-02-16	S	I	R	R	R	S	R	R	R	XDR	4	4	Non-RND	1	≤0,125	RND ≥4x
SCL-7758	E	Blood	2020-03-02	R	R	R	R	R	I	R	R	I	DTT	16	32	Non-RND	2	2	Non-RND
SCL-7983	C	Sterile Tisue	2020-04-22	S	S	S	S	S	S	R	S	S	No-MDR	4	2	RND 2x	0.5	0.5	Non-RND
SCL-8071	G	Sterile fluid (not blood)	2020-05-22	S	R	S	R	R	R	R	R	I	XDR	8	8	Non-RND	8	8	Non-RND
SCL-8217	H	Blood	2020-02-16	S	R	R	R	R	I	R	R	R	DTT	8	16	Non-RND	2	2	Non-RND
SCL-8243	G	Blood	2020-06-05	S	I	S	S	S	S	R	R	S	No-MDR	4	4	Non-RND	0.5	0.5	Non-RND
SCL-8253	G	Sterile fluid (not blood)	2020-05-18	S	S	S	S	S	S	R	I	S	No-MDR	4	2	RND 2x	0.5	0.5	Non-RND
SCL-8353	G	Sterile Tisue	2020-06-17	S	S	S	S	I	S	R	R	S	No-MDR	4	2	RND 2x	1	1	Non-RND
SCL-8363	G	Sterile Tisue	2020-06-11	S	R	R	S	S	R	R	R	R	MDR	8	16	Non-RND	4	2	RND 2x
SCL-8443	A	Sterile fluid (not blood)	2020-05-02	S	I	S	I	S	S	R	R	S	MDR	8	2	RND ≥4x	1	0.25	RND ≥4x
SCL-8494	H	Respiratory tract	2019-10-09	S	R	I	R	R	I	R	R	R	DTT	8	8	Non-RND	2	2	Non-RND
SCL-8502	G	Sterile Tisue	2020-07-01	S	R	R	S	S	R	R	R	R	MDR	16	32	Non-RND	4	4	Non-RND
SCL-8629	G	Blood	2020-07-18	S	S	S	S	S	S	R	R	S	No-MDR	4	4	Non-RND	1	0.5	RND 2x
SCL-8695	G	Blood	2020-07-19	S	I	S	S	S	S	R	R	S	No-MDR	4	8	Non-RND	0.5	0.5	Non-RND
SCL-8706	C	Sterile Tisue	2020-07-29	S	I	S	I	S	S	R	R	S	MDR	8	4	RND 2x	1	0.5	RND 2x
SCL-8728	H	Blood	2020-08-04	S	S	S	S	S	S	R	R	S	No-MDR	4	2	RND 2x	1	0.5	RND 2x
SCL-8782	K	Blood	2020-07-09	R	R	R	R	R	R	R	R	R	DTT	32	32	Non-RND	8	4	RND 2x
SCL-8783	K	Blood	2020-07-20	S	S	S	S	S	S	R	S	S	No-MDR	4	2	RND 2x	0.25	0.25	Non-RND
SCL-8784	K	Blood	2020-07-27	S	I	S	S	S	S	R	R	S	No-MDR	8	4	RND 2x	1	0.5	RND 2x
SCL-8813	J	Sterile Tisue	2020-03-20	S	I	S	S	S	S	I	I	S	No-MDR	8	4	RND 2x	0.5	0.25	RND 2x
SCL-8816	J	Sterile Tisue	2020-04-02	S	R	I	R	S	I	R	R	I	DTT	4	8	Non-RND	2	4	Non-RND
SCL-8837	J	Sterile Tisue	2020-07-08	S	I	S	S	S	S	R	R	S	No-MDR	8	4	RND 2x	1	0.5	RND 2x
SCL-8842	J	Sterile Tisue	2020-07-24	S	R	I	R	S	I	R	R	I	DTT	16	Non-Determined	Non-Determined	1	Non-Determined	Non-Determined
SCL-8847	J	Sterile Tisue	2020-08-02	S	R	S	R	S	S	R	R	S	MDR	8	8	Non-RND	1	0.5	RND 2x
SCL-8848	J	Sterile Tisue	2020-07-31	S	S	S	S	S	S	R	S	S	No-MDR	4	4	Non-RND	0.5	0.5	Non-RND
SCL-8849	J	Sterile Tisue	2020-07-31	I	R	R	R	R	R	R	R	R	DTT	8	8	Non-RND	4	2	RND 2x
SCL-8855	J	Sterile Tisue	2020-02-26	S	R	S	S	S	I	R	R	S	MDR	8	4	RND 2x	4	1	RND ≥4x
SCL-8863	E	Sterile Tisue	2020-07-31	S	I	R	S	S	I	R	R	R	MDR	8	16	Non-RND	2	2	Non-RND
SCL-8869	E	Blood	2020-06-27	S	S	S	S	S	S	R	S	S	No-MDR	8	2	RND ≥4x	0.5	0.5	Non-RND
SCL-8876	E	Blood	2020-06-18	S	R	R	S	S	R	R	R	R	MDR	32	32	Non-RND	4	4	Non-RND
SCL-8878	E	Blood	2020-06-03	R	R	R	R	R	I	R	R	I	DTT	32	64	Non-RND	2	4	Non-RND
SCL-8894	E	Sterile Tisue	2020-08-12	S	I	S	S	S	S	R	R	S	No-MDR	16	4	RND ≥4x	1	1	Non-RND
SCL-8925	L	Blood	2020-04-24	S	R	S	S	S	S	R	R	S	No-MDR	4	4	Non-RND	0.5	1	Non-RND
SCL-8926	L	Blood	2020-05-23	R	R	S	R	R	S	R	R	I	XDR	32	32	Non-RND	4	4	Non-RND
SCL-8941	L	Blood	2020-07-14	S	R	S	S	S	I	R	R	S	MDR	16	8	RND 2x	1	1	Non-RND
SCL-8943	L	Blood	2020-07-20	S	I	S	I	S	S	I	S	S	MDR	8	16	Non-RND	1	2	Non-RND
SCL-8949	L	Sterile Tisue	2020-08-11	R	R	R	R	R	I	R	R	I	DTT	16	8	RND 2x	2	1	RND 2x
SCL-8965	I	Sterile Tisue	2020-07-22	R	R	R	R	R	R	R	R	S	XDR	≥128	32	RND ≥4x	64	16	RND ≥4x
SCL-8967	I	Sterile Tisue	2020-07-10	S	R	R	S	S	R	R	R	R	MDR	32	32	Non-RND	8	8	Non-RND
SCL-8971	I	Sterile Tisue	2020-08-03	S	S	S	S	S	S	R	R	S	No-MDR	4	2	RND 2x	1	0.5	RND 2x
SCL-8972	I	Sterile Tisue	2020-08-07	R	S	S	R	R	S	R	R	S	MDR	4	1	RND ≥4x	1	0.5	RND 2x
SCL-8985	G	Sterile Tisue	2020-08-28	S	I	S	S	S	S	R	R	S	No-MDR	4	4	Non-RND	1	0.25	RND ≥4x
SCL-8986	G	Sterile Tisue	2020-08-20	S	I	S	R	R	I	R	R	R	XDR	8	8	Non-RND	1	1	Non-RND
SCL-8989	G	Blood	2020-08-07	S	S	S	R	S	S	R	R	S	No-MDR	4	Non-Determined	Non-Determined	2	Non-Determined	Non-Determined
SCL-9005	G	Sterile fluid (not blood)	2020-08-29	S	I	S	S	R	S	R	S	S	MDR	4	4	Non-RND	1	1	Non-RND
SCL-9012	G	Blood	2020-09-03	S	I	S	R	R	S	R	R	R	XDR	4	8	Non-RND	1	1	Non-RND
SCL-9096	C	Sterile fluid (not blood)	2020-09-20	S	R	S	S	S	R	R	R	I	MDR	16	8	RND 2x	1	1	Non-RND
SCL-9101	C	Blood	2020-09-05	S	S	S	S	S	S	R	I	S	No-MDR	4	2	RND 2x	0.5	0.5	Non-RND
SCL-9110	G	Sterile Tisue	2020-09-04	S	S	S	R	S	S	R	R	S	No-MDR	8	8	Non-RND	1	1	Non-RND
SCL-9112	G	Sterile Tisue	2020-09-10	S	R	S	S	S	S	I	R	S	No-MDR	64	16	RND ≥4x	8	2	RND ≥4x
SCL-9115	G	Blood	2020-10-08	S	S	S	S	S	S	R	S	S	No-MDR	2	2	Non-RND	0.5	0.5	Non-RND
SCL-9125	G	Blood	2020-10-14	S	S	S	S	S	S	R	R	S	No-MDR	16	8	RND 2x	2	2	Non-RND
SCL-9153	F	Sterile Tisue	2020-10-16	S	R	R	S	S	I	I	S	I	MDR	8	8	Non-RND	4	4	Non-RND
SCL-9232	I	Sterile Tisue	2020-08-26	S	S	S	S	S	S	R	I	S	No-MDR	4	2	RND 2x	0.5	0.5	Non-RND
SCL-9235	I	Sterile fluid (not blood)	2020-08-31	S	R	R	R	R	R	R	S	S	XDR	64	16	RND ≥4x	32	4	RND ≥4x
SCL-9241	I	Sterile Tisue	2020-09-25	S	S	S	R	R	S	R	S	S	MDR	4	4	Non-RND	1	0.5	RND 2x
SCL-9268	G	Blood	2020-10-20	S	R	R	S	S	I	R	I	R	MDR	16	32	Non-RND	4	4	Non-RND
SCL-9271	G	Sterile Tisue	2020-10-21	S	S	S	R	R	S	R	I	R	MDR	4	4	Non-RND	0.5	0.5	Non-RND
SCL-9272	G	Sterile Tisue	2020-10-22	S	R	R	S	S	I	R	R	R	MDR	8	16	Non-RND	2	2	Non-RND
SCL-9359	D	Blood	2020-07-09	R	R	S	R	R	R	R	R	R	XDR	8	8	Non-RND	2	1	RND 2x
SCL-9399	H	Blood	2020-09-09	S	R	S	R	S	R	S	R	S	MDR	32	16	RND 2x	2	2	Non-RND
SCL-9406	J	Sterile Tisue	2020-02-28	R	S	S	S	I	S	R	I	S	No-MDR	4	8	Non-RND	1	2	Non-RND
SCL-9414	J	Sterile Tisue	2020-08-18	S	R	R	R	S	I	R	S	R	XDR	8	4	RND 2x	4	2	RND 2x
SCL-9415	J	Sterile Tisue	2020-08-19	S	R	R	R	S	R	R	R	I	DTT	32	8	RND ≥4x	2	0.5	RND ≥4x
SCL-9437	J	Sterile Tisue	2020-10-09	S	I	S	R	R	S	R	R	I	XDR	8	4	RND 2x	1	0.25	RND ≥4x
SCL-9487	C	Sterile Tisue	2020-10-21	S	S	S	S	S	S	R	S	S	No-MDR	4	4	Non-RND	1	0.5	RND 2x
SCL-9552	G	Blood	2020-10-30	S	I	S	S	S	S	R	R	S	No-MDR	4	2	RND 2x	0.5	0.5	Non-RND
SCL-9664	G	Sterile Tisue	2020-12-03	S	S	S	R	S	S	R	I	S	No-MDR	8	16	Non-RND	1	1	Non-RND
SCL-9672	G	Sterile Tisue	2020-12-09	S	I	S	R	S	S	R	I	S	MDR	4	8	Non-RND	1	1	Non-RND
SCL-9851	J	Sterile Tisue	2020-12-03	R	R	R	R	R	R	R	R	R	DTT	≥128	64	RND 2x	32	8	RND ≥4x
SCL-9852	J	Sterile Tisue	2020-12-03	R	S	S	R	R	S	R	S	S	MDR	2	2	Non-RND	0.5	0.25	RND 2x
SCL-10082	G	Sterile Tisue	2020-11-27	S	S	S	R	S	S	R	R	S	No-MDR	4	8	Non-RND	1	1	Non-RND
SCL-10084	G	Sterile Tisue	2020-12-03	S	I	S	R	S	S	R	R	I	MDR	4	8	Non-RND	1	1	Non-RND
SCL-10085	G	Sterile Tisue	2020-12-03	S	I	I	S	S	S	R	S	S	MDR	4	4	Non-RND	1	0.5	RND 2x
SCL-10174	I	Sterile Tisue	2020-12-26	S	I	S	R	S	S	R	R	S	MDR	4	0.5	RND ≥4x	1	≤0,125	RND ≥4x
SCL-10176	I	Blood	2020-12-14	S	S	S	R	S	S	R	I	S	No-MDR	2	2	Non-RND	1	0.5	RND 2x
SCL-10233	K	Blood	2020-12-04	S	S	S	R	S	S	R	S	S	No-MDR	2	2	Non-RND	1	1	Non-RND
SCL-10234	K	Blood	2020-12-31	S	S	S	S	S	S	R	I	S	No-MDR	8	4	RND 2x	0.5	0.5	Non-RND
SCL-10304	E	Blood	2020-10-09	S	R	I	S	S	I	R	S	I	MDR	4	4	Non-RND	2	2	Non-RND
SCL-10308	E	Blood	2020-09-15	S	S	S	S	S	S	R	S	S	No-MDR	4	2	RND 2x	1	1	Non-RND
SCL-10315	E	Blood	2020-10-08	S	S	S	S	S	S	R	I	S	No-MDR	4	4	Non-RND	2	1	RND 2x
SCL-10343	H	Sterile Tisue	2020-11-17	S	R	R	R	R	I	R	R	R	DTT	16	16	Non-RND	2	2	Non-RND
SCL-10348	H	Blood	2020-12-02	I	R	R	R	R	R	R	R	R	DTT	16	16	Non-RND	2	4	Non-RND
SCL-11428	H	Blood	2020-06-11	S	R	I	R	R	I	R	R	R	DTT	16	32	Non-RND	2	4	Non-RND
aThe hospitals have been encoded with letters in order to preserve their confidentiality.
bThe isolates were categorized as susceptible (S), intermediate (I), and resistant (R) through disk diffusion test based on CLSI breakpoint (2022)
cMinimum inibitory concentration (MIC) of ceftazidime/avibactam (CZA) and ceftolozane/tazobactam (C/T) were determined through broth microdilution (BMD) test following CLSI guidelines.
dPhenylalanine-arginine β-naphthylamide (PAβN) was added to a concentration of 25 µg/mL
eClinical isolates were categorized as "Non-RND" when the presence of PAβN did not decrease the MIC of CZA or C/T, and “RND 2x” or “RND ≥4x" when the addition of PAβN decreased two-fold or more the MIC of these combined drugs, respectively.
